# Supplementary material for: Distinct genetic architectures and environmental factors associate with host response to the γ2-herpesvirus infections
Source: Nat Commun. 2020 Jul 31;11:3849. doi: 10.1038/s41467-020-17696-2 (PMC7395761; doi:10.1038/s41467-020-17696-2)
Supplement: Supplementary file 4 — Supplementary Data 1 [file 41467_2020_17696_MOESM4_ESM.xlsx]

## Sheet: Sheet1
Supplementary Data 1. Predictors of KSHV antibody response
	Serostatus								IgG antibody levels
	KSHV		Anti-ORF73		Anti-K81		Anti-K10.5		Anti-ORF73		Anti-K81		Anti-K10.5
	OR (95% C.I)	P	OR (95% C.I)	P	OR (95% C.I)	P	OR (95% C.I)	P	OR (95% C.I)	P	OR (95% C.I)	P	OR (95% C.I)	P
Age group (Ref: 13-18 y)									Age*
19-39	1.13 (0.94 - 1.37)	0.186	1.25 (1.05 - 1.49)	0.0105	0.96 (0.81 - 1.13)	0.603	1 (0.83 - 1.2)	0.990861
40+	1.04 (0.85 - 1.26)	0.719	1.19 (0.99 - 1.43)	0.0576	0.93 (0.78 - 1.1)	0.394	1.07 (0.88 - 1.29)	0.513953	1 (1 - 1)	1.16e-05	1 (1 - 1)	0.956	1 (1 - 1)	0.357
Sex (Ref: Female)
Male	1.35 (1.17 - 1.57)	5.59e-05	1.31 (1.15 - 1.5)	9.14e-05	1.51 (1.33 - 1.72)	6.1e-10	1.16 (1.01 - 1.34)	0.0404205	1.12 (1.08 - 1.16)	1.51e-08	1.17 (1.12 - 1.21)	7.61e-16	1.1 (1.06 - 1.14)	1.07e-06
Ethno-linguistic Group (Ref: Baganda)
Other	0.88 (0.75 - 1.04)	0.134	0.83 (0.71 - 0.97)	0.0165	0.98 (0.84 - 1.14)	0.782	0.98 (0.83 - 1.16)	0.845826	0.97 (0.92 - 1.01)	0.131	1 (0.96 - 1.04)	0.971	0.98 (0.94 - 1.03)	0.432
Education level (Ref: Primary)
Junior Secondary	0.87 (0.73 - 1.04)	0.123	0.84 (0.71 - 0.98)	0.0292	0.95 (0.81 - 1.1)	0.469	0.88 (0.74 - 1.04)	0.120861	0.97 (0.93 - 1.02)	0.24	1.01 (0.96 - 1.05)	0.783	0.97 (0.93 - 1.02)	0.237
Senior Secondary	0.66 (0.54 - 0.8)	2.92e-05	0.67 (0.56 - 0.8)	1.83e-05	0.81 (0.68 - 0.97)	0.0234	0.85 (0.7 - 1.04)	0.105707	0.9 (0.85 - 0.95)	8.3e-05	0.93 (0.89 - 0.98)	0.0101	0.93 (0.88 - 0.98)	0.00562
Tertiary	0.51 (0.37 - 0.71)	4.18e-05	0.52 (0.38 - 0.71)	2.82e-05	0.62 (0.46 - 0.84)	0.00191	0.67 (0.47 - 0.97)	0.033573	0.79 (0.72 - 0.86)	2.7e-07	0.84 (0.77 - 0.92)	0.000111	0.79 (0.72 - 0.86)	6.48e-08
Urbanicity Quartile (Ref: 1)
2	0.99 (0.81 - 1.21)	0.928	1.03 (0.85 - 1.24)	0.78	0.93 (0.78 - 1.11)	0.414	1.01 (0.84 - 1.22)	0.898589	1.01 (0.96 - 1.06)	0.791	1.02 (0.97 - 1.07)	0.459	0.99 (0.94 - 1.04)	0.777
3	0.71 (0.58 - 0.86)	0.000649	0.71 (0.59 - 0.86)	0.000295	0.83 (0.69 - 0.99)	0.0368	0.85 (0.7 - 1.03)	0.0963264	0.89 (0.85 - 0.94)	4.06e-05	0.94 (0.89 - 0.99)	0.0116	0.96 (0.91 - 1.01)	0.131
4	0.73 (0.6 - 0.9)	0.00257	0.68 (0.56 - 0.82)	4.33e-05	0.91 (0.75 - 1.09)	0.283	0.84 (0.68 - 1.03)	0.0856269	0.9 (0.85 - 0.95)	0.000128	0.98 (0.93 - 1.03)	0.455	0.94 (0.9 - 0.99)	0.0309
EBV (Ref: Negative)
Positive	5.68 (4.55 - 7.08)	9.55e-54	4.97 (3.97 - 6.24)	1.05e-43	5.62 (4.36 - 7.23)	5.36e-41	6.18 (4.09 - 9.33)	4.44458e-18	0.78 (0.73 - 0.85)	1e-09	0.86 (0.8 - 0.93)	8.43e-05	0.83 (0.77 - 0.9)	1.85e-06
HIV (Ref: Negative)
Positive	0.57 (0.44 - 0.75)	4.57e-05	0.51 (0.39 - 0.66)	2.84e-07	0.75 (0.58 - 0.96)	0.0251	0.67 (0.5 - 0.92)	0.0121331	2 (1.88 - 2.14)	1.08e-93	2.06 (1.94 - 2.19)	4.76e-109	2.09 (1.96 - 2.22)	1.86e-111
Hepatitis B (Ref: Negative)
Positive	0.63 (0.39 - 1.01)	0.0572	0.66 (0.43 - 1.01)	0.0567	0.82 (0.55 - 1.2)	0.305	0.77 (0.52 - 1.15)	0.209375	0.88 (0.79 - 0.99)	0.0345	0.88 (0.79 - 0.98)	0.0199	0.93 (0.83 - 1.04)	0.188
Hepatitis C (Ref: Negative)
Positive	1.03 (0.68 - 1.54)	0.899	0.98 (0.67 - 1.43)	0.931	0.92 (0.65 - 1.32)	0.653	0.68 (0.48 - 0.98)	0.0382742	0.95 (0.85 - 1.05)	0.304	0.92 (0.83 - 1.02)	0.131	0.91 (0.82 - 1)	0.0582
OR (Odds Ratio adjusted for multiple comparisons) >1 relates to seropostive vs seronegative in variable compared to reference (i.e male vs female, seropositive vs seronegative).
CI, confidence interval.
Threshold for significance: p=0.006 adjusted for multiple comparisons
*Age as a continuous variable
