# Supplementary material for: Distinct genetic architectures and environmental factors associate with host response to the γ2-herpesvirus infections
Source: Nat Commun. 2020 Jul 31;11:3849. doi: 10.1038/s41467-020-17696-2 (PMC7395761; doi:10.1038/s41467-020-17696-2)
Supplement: Supplementary file 5 — Supplementary Data 2 [file 41467_2020_17696_MOESM5_ESM.xlsx]

## Sheet: Sheet1
Supplementary Data 2. Predictors of EBV IgG antibody response
	Serostatus								IgG antibody levels
	EBV		Anti-EBNA-1		Anti-VCA		Anti-EAD		Anti-EBNA-1		Anti-VCA		Anti-EAD
	OR (95% C.I)	P	OR (95% C.I)	P	OR (95% C.I)	P	OR (95% C.I)	P	OR (95% C.I)	P	OR (95% C.I)	P	OR (95% C.I)	P
Age group (Ref: 13-18 y)									Age*
19-39	0.7 (0.52 - 0.94)	0.0183	0.79 (0.66 - 0.95)	0.0123	0.84 (0.68 - 1.04)	0.115	0.57 (0.25 - 1.3)	0.184
40+	0.64 (0.48 - 0.87)	0.00438	0.68 (0.57 - 0.83)	8.31e-05	0.99 (0.79 - 1.24)	0.929	1.21 (0.57 - 2.58)	0.612	1 (1 - 1)	3.27472e-08	1 (1 - 1)	1.78e-05	1 (1 - 1)	0.00988
Sex (Ref: Female)
Male	0.88 (0.71 - 1.1)	0.265	1.09 (0.95 - 1.26)	0.209	0.86 (0.73 - 1.02)	0.0747	1.2 (0.69 - 2.1)	0.521	1.03 (0.99 - 1.07)	0.151102	0.93 (0.9 - 0.97)	0.000275	1.05 (1.02 - 1.07)	0.000136
Ethnic Group (Ref: Baganda)
Other	0.98 (0.76 - 1.25)	0.858	0.97 (0.83 - 1.14)	0.704	1.02 (0.85 - 1.24)	0.817	1.5 (0.8 - 2.83)	0.209	0.99 (0.95 - 1.04)	0.773698	0.98 (0.94 - 1.02)	0.419	1 (0.97 - 1.03)	0.956
Education level (Ref: Primary)
Junior Secondary	1.2 (0.92 - 1.56)	0.175	1.04 (0.88 - 1.22)	0.662	1.03 (0.85 - 1.26)	0.757	0.9 (0.45 - 1.77)	0.753	1.01 (0.96 - 1.06)	0.674016	1 (0.95 - 1.04)	0.864	1 (0.97 - 1.03)	0.935
Senior Secondary	1.02 (0.76 - 1.36)	0.901	1.09 (0.9 - 1.32)	0.365	0.92 (0.73 - 1.15)	0.456	1.54 (0.75 - 3.2)	0.242	1.04 (0.98 - 1.1)	0.185561	1.01 (0.96 - 1.06)	0.647	1.01 (0.98 - 1.05)	0.456
Tertiary	1.39 (0.84 - 2.32)	0.2	1.27 (0.92 - 1.77)	0.151	1.11 (0.75 - 1.63)	0.612	3.2 (1 - 10.26)	0.0508	1.06 (0.96 - 1.16)	0.22988	1.04 (0.96 - 1.14)	0.324	1.01 (0.95 - 1.06)	0.834
Urbanicity Quartile (Ref: 1)
2	0.89 (0.66 - 1.18)	0.417	1.03 (0.86 - 1.24)	0.746	0.97 (0.78 - 1.21)	0.82	1.08 (0.54 - 2.16)	0.834	1.01 (0.96 - 1.07)	0.648176	0.98 (0.93 - 1.02)	0.322	1 (0.97 - 1.03)	0.887
3	1.38 (1.01 - 1.89)	0.0419	1.35 (1.11 - 1.64)	0.00257	1.42 (1.12 - 1.8)	0.00388	0.78 (0.37 - 1.66)	0.519	1.11 (1.05 - 1.18)	0.000184315	1.06 (1.01 - 1.11)	0.0249	1 (0.97 - 1.04)	0.891
4	1.1 (0.81 - 1.5)	0.524	0.98 (0.81 - 1.19)	0.84	1.08 (0.86 - 1.35)	0.528	0.44 (0.18 - 1.11)	0.0823	0.98 (0.93 - 1.04)	0.542182	0.99 (0.94 - 1.04)	0.759	0.88 (0.85 - 0.91)	6.66e-14
KSHV (Ref: Negative)
Positive	5.71 (4.58 - 7.12)	6.87e-54	2.47 (2.14 - 2.86)	3.69e-34	2.79 (2.36 - 3.31)	5.94e-33	4.53 (1.77 - 11.56)	0.0016	1.44 (1.37 - 1.5)	6.78076e-55	1.39 (1.33 - 1.45)	2.99e-56	1.45 (1.41 - 1.49)	1.47e-150
HIV (Ref: Negative)
Positive	2.22 (1.32 - 3.73)	0.00258	1.17 (0.88 - 1.54)	0.278	2.95 (1.88 - 4.64)	2.78e-06	8.9 (4.7 - 16.87)	1.98e-11	1.06 (0.98 - 1.15)	0.163346	1.37 (1.27 - 1.47)	3.53e-17	1.23 (1.17 - 1.29)	4.73e-17
Hepatitis B (Ref: Negative)
Positive	0.79 (0.37 - 1.67)	0.535	0.97 (0.64 - 1.48)	0.882	0.6 (0.33 - 1.08)	0.0907	0.59 (0.17 - 2.01)	0.396	1.02 (0.91 - 1.15)	0.735581	0.92 (0.82 - 1.02)	0.121	0.91 (0.85 - 0.98)	0.0104
Hepatitis C (Ref: Negative)
Positive	0.59 (0.29 - 1.2)	0.145	0.78 (0.53 - 1.17)	0.232	1.02 (0.65 - 1.6)	0.934	0.37 (0.13 - 1.06)	0.064	1 (0.89 - 1.11)	0.940982	1.01 (0.92 - 1.12)	0.796	0.96 (0.9 - 1.02)	0.207
OR (Odds Ratio adjusted for multiple comparisons) >1 relates to seropostive vs seronegative in variable compared to reference (i.e male vs female, seropositive vs seronegative).
CI, confidence interval.
Threshold for significance: p=0.006 adjusted for multiple comparisons
*Age as a continuous variable
