# Supplementary material for: Distinct genetic architectures and environmental factors associate with host response to the γ2-herpesvirus infections
Source: Nat Commun. 2020 Jul 31;11:3849. doi: 10.1038/s41467-020-17696-2 (PMC7395761; doi:10.1038/s41467-020-17696-2)
Supplement: Supplementary file 6 — Supplementary Data 3 [file 41467_2020_17696_MOESM6_ESM.xlsx]

## Sheet: Sheet1
Supplementary Data 3. Summary Association Results for KSHV IgG antibody levels and Imputed Classical Four-Digit HLA- Alleles
			ORF73				K10.5
Gene	Allele	AF	b	L95	U95	P-value	b	L95	U95	P-value
HLA-A	0101	0.06	0.03	0.38	0.56	0.471	-0.04	-0.13	0.05	0.363
HLA-A	0201	0.12	-0.01	0.61	0.75	0.679	-0.02	-0.09	0.05	0.568
HLA-A	0202	0.05	0.05	0.21	0.41	0.312	0.07	-0.03	0.17	0.149
HLA-A	0205	0.02	-0.05	0.41	0.74	0.576	-0.11	-0.27	0.06	0.202
HLA-A	0301	0.06	-0.01	0.72	0.9	0.811	0.05	-0.04	0.14	0.279
HLA-A	2301	0.08	0.03	0.32	0.47	0.395	0.03	-0.05	0.1	0.514
HLA-A	2601	0.06	0	0.85	1.03	0.938	-0.01	-0.1	0.09	0.882
HLA-A	2902	0.05	0.01	0.82	1	0.909	-0.03	-0.13	0.06	0.469
HLA-A	3001	0.06	-0.1	-0.05	0.12	0.0335	-0.1	-0.19	-0.02	0.0206
HLA-A	3002	0.09	-0.01	0.71	0.85	0.781	-0.01	-0.08	0.06	0.829
HLA-A	3201	0.02	-0.08	0.15	0.48	0.314	-0.06	-0.23	0.1	0.447
HLA-A	3301	0.01	-0.11	0.08	0.47	0.278	0.11	-0.08	0.31	0.25
HLA-A	3303	0.02	-0.04	0.48	0.83	0.652	0.03	-0.14	0.21	0.706
HLA-A	3402	0.03	-0.13	-0.08	0.18	0.0497	0.02	-0.12	0.15	0.79
HLA-A	3601	0.04	0.04	0.41	0.63	0.518	0.08	-0.03	0.19	0.171
HLA-A	6801	0.01	-0.1	0.17	0.6	0.385	-0.1	-0.32	0.12	0.373
HLA-A	6802	0.09	0.1	-0.07	0.08	0.00835	0	-0.07	0.08	0.898
HLA-A	7401	0.09	-0.01	0.74	0.89	0.814	0.03	-0.04	0.1	0.423
HLA-B	0702	0.05	0.04	0.34	0.56	0.452	0.01	-0.1	0.12	0.794
HLA-B	0801	0.02	-0.03	0.51	0.82	0.665	-0.06	-0.22	0.1	0.445
HLA-B	1402	0.03	0.01	0.7	0.94	0.821	-0.01	-0.13	0.11	0.864
HLA-B	1503	0.09	-0.04	0.23	0.37	0.3	0.02	-0.05	0.1	0.546
HLA-B	1510	0.04	-0.01	0.76	0.97	0.865	0.06	-0.04	0.17	0.25
HLA-B	1518	0.02	0.2	-0.15	0.19	0.0232	0.06	-0.11	0.23	0.479
HLA-B	1801	0.05	-0.04	0.31	0.52	0.413	-0.03	-0.14	0.08	0.588
HLA-B	3501	0.03	0.07	0.2	0.5	0.349	-0.06	-0.21	0.09	0.436
HLA-B	4101	0.01	0.15	-0.05	0.37	0.162	0.03	-0.18	0.24	0.783
HLA-B	4201	0.07	0.03	0.44	0.62	0.532	-0.04	-0.12	0.05	0.401
HLA-B	4403	0.02	0.06	0.27	0.6	0.436	0.05	-0.12	0.21	0.573
HLA-B	4501	0.08	-0.08	-0.02	0.13	0.0567	-0.02	-0.1	0.06	0.659
HLA-B	4901	0.04	0.02	0.68	0.91	0.793	-0.01	-0.12	0.11	0.908
HLA-B	5101	0.01	0.04	0.5	0.96	0.729	-0.14	-0.37	0.09	0.241
HLA-B	5301	0.09	0.02	0.59	0.74	0.663	0.04	-0.04	0.11	0.342
HLA-B	5702	0.01	0	0.8	1.18	0.99	0.02	-0.17	0.2	0.852
HLA-B	5703	0.02	-0.1	0.06	0.35	0.204	-0.11	-0.25	0.04	0.158
HLA-B	5801	0.05	0.09	0.01	0.23	0.123	0.14	0.03	0.25	0.0122
HLA-B	5802	0.1	-0.03	0.34	0.48	0.412	-0.02	-0.1	0.05	0.521
HLA-B	8101	0.04	0.01	0.82	1.03	0.924	-0.06	-0.17	0.04	0.24
HLA-C	0202	0.03	-0.14	-0.08	0.24	0.0794	-0.03	-0.19	0.13	0.707
HLA-C	210	0.06	-0.01	0.8	0.99	0.899	0.05	-0.05	0.14	0.336
HLA-C	0302	0.02	-0.06	0.24	0.51	0.372	0.05	-0.08	0.19	0.454
HLA-C	0303	0.01	-0.09	0.24	0.73	0.486	0	-0.25	0.24	0.976
HLA-C	0304	0.07	0.02	0.55	0.73	0.64	0.04	-0.05	0.12	0.398
HLA-C	0401	0.14	0.03	0.2	0.32	0.261	0	-0.06	0.06	0.983
HLA-C	0602	0.17	-0.04	0.1	0.22	0.159	-0.03	-0.09	0.03	0.291
HLA-C	0701	0.11	0.03	0.33	0.46	0.395	0.05	-0.02	0.12	0.159
HLA-C	0702	0.05	0.03	0.44	0.64	0.537	0.01	-0.09	0.12	0.771
HLA-C	0704	0.04	-0.12	-0.08	0.14	0.0267	-0.09	-0.2	0.02	0.108
HLA-C	0802	0.04	0	0.87	1.1	0.984	-0.03	-0.14	0.08	0.625
HLA-C	0804	0.01	-0.09	0.16	0.54	0.35	0.02	-0.17	0.21	0.85
HLA-C	1601	0.07	-0.03	0.34	0.5	0.421	-0.02	-0.1	0.07	0.683
HLA-C	1701	0.08	0.05	0.11	0.26	0.186	-0.01	-0.09	0.06	0.726
HLA-C	1801	0.04	-0.02	0.65	0.86	0.757	-0.08	-0.19	0.02	0.117
HLA-DPA1	0103	0.58	0.01	0.47	0.55	0.508	0.03	-0.01	0.07	0.186
HLA-DPA1	0201	0.21	-0.02	0.46	0.56	0.512	-0.02	-0.08	0.03	0.389
HLA-DPA1	0202	0.19	0	0.9	1.01	0.955	-0.02	-0.07	0.04	0.523
HLA-DPA1	0401	0.02	-0.04	0.48	0.89	0.685	-0.02	-0.23	0.18	0.812
HLA-DPB1	0101	0.17	0.02	0.56	0.68	0.616	-0.01	-0.07	0.05	0.676
HLA-DPB1	0201	0.29	0.03	0.17	0.28	0.223	0.03	-0.03	0.08	0.311
HLA-DPB1	0202	0.02	-0.1	0.13	0.54	0.336	0.05	-0.15	0.26	0.627
HLA-DPB1	0301	0.07	-0.09	0.01	0.22	0.113	-0.08	-0.18	0.03	0.165
HLA-DPB1	0401	0.14	0.05	0.16	0.32	0.24	-0.01	-0.09	0.07	0.776
HLA-DPB1	0402	0.04	-0.1	0.04	0.34	0.192	-0.01	-0.16	0.14	0.925
HLA-DPB1	0501	0.04	0	0.77	1.17	0.97	-0.03	-0.24	0.17	0.739
HLA-DPB1	0502	0.03	-0.01	0.7	1.02	0.859	0.19	0.03	0.35	0.0236
HLA-DPB1	1101	0.02	0.04	0.51	0.87	0.69	0.14	-0.03	0.32	0.115
HLA-DPB1	1301	0.03	-0.05	0.34	0.63	0.485	-0.07	-0.22	0.08	0.351
HLA-DPB1	1501	0.02	0	0.78	1.2	0.993	0	-0.2	0.21	0.973
HLA-DPB1	1601	0.03	0.09	0.2	0.61	0.406	0.13	-0.07	0.33	0.201
HLA-DPB1	1701	0.08	-0.03	0.4	0.58	0.493	-0.04	-0.13	0.05	0.388
HLA-DPB1	2601	0.01	-0.15	-0.01	0.51	0.25	-0.02	-0.28	0.24	0.878
HLA-DQA1	0101	0.16	-0.01	0.61	0.73	0.667	-0.05	-0.11	0.01	0.125
HLA-DQA1	0102	0.35	0.04	0.07	0.16	0.113	0.01	-0.04	0.05	0.74
HLA-DQA1	0103	0.04	0.18	-0.12	0.13	0.00508	0.11	-0.01	0.23	0.0776
HLA-DQA1	0201	0.08	-0.04	0.29	0.45	0.366	0	-0.07	0.08	0.907
HLA-DQA1	0301	0.04	-0.06	0.23	0.47	0.348	0.09	-0.03	0.2	0.162
HLA-DQA1	0401	0.12	-0.04	0.2	0.33	0.266	0.01	-0.05	0.08	0.702
HLA-DQA1	0501	0.17	-0.02	0.55	0.67	0.608	-0.01	-0.07	0.05	0.638
HLA-DQA1	0505	0.02	-0.18	-0.11	0.32	0.105	-0.19	-0.4	0.03	0.0891
HLA-DQA1	0601	0.01	-0.11	0.13	0.57	0.348	-0.08	-0.3	0.14	0.462
HLA-DQB1	0201	0.1	-0.04	0.2	0.35	0.278	-0.02	-0.1	0.06	0.596
HLA-DQB1	0202	0.05	-0.13	-0.08	0.17	0.0493	-0.02	-0.14	0.11	0.761
HLA-DQB1	0301	0.14	-0.04	0.16	0.29	0.222	0.01	-0.05	0.08	0.666
HLA-DQB1	0302	0.02	0.07	0.28	0.63	0.455	0.17	-0.01	0.35	0.0571
HLA-DQB1	0319	0.05	-0.05	0.23	0.45	0.341	-0.03	-0.14	0.08	0.625
HLA-DQB1	0402	0.08	-0.04	0.23	0.39	0.312	-0.01	-0.09	0.07	0.847
HLA-DQB1	0501	0.2	0	0.94	1.05	0.998	-0.04	-0.1	0.01	0.116
HLA-DQB1	0602	0.22	0.06	-0.03	0.07	0.0213	0.02	-0.03	0.07	0.428
HLA-DQB1	0603	0.02	0.06	0.34	0.72	0.53	0.02	-0.17	0.22	0.804
HLA-DQB1	0604	0.07	-0.01	0.81	0.99	0.904	0.02	-0.07	0.1	0.732
HLA-DQB1	0609	0.04	0.02	0.59	0.82	0.706	0.04	-0.07	0.15	0.462
HLA-DRB1	0101	0.02	-0.04	0.44	0.77	0.603	-0.05	-0.21	0.12	0.576
HLA-DRB1	0102	0.06	-0.02	0.58	0.75	0.664	-0.12	-0.21	-0.04	0.00532
HLA-DRB1	0301	0.06	0.02	0.59	0.78	0.682	0.01	-0.09	0.1	0.843
HLA-DRB1	0302	0.07	-0.03	0.41	0.58	0.494	-0.01	-0.09	0.07	0.808
HLA-DRB1	0701	0.07	-0.04	0.32	0.49	0.404	0.06	-0.03	0.14	0.199
HLA-DRB1	0804	0.05	-0.06	0.16	0.36	0.259	0.04	-0.07	0.14	0.5
HLA-DRB1	0901	0.02	-0.05	0.42	0.79	0.605	0.02	-0.17	0.2	0.843
HLA-DRB1	1001	0.04	0.15	-0.1	0.12	0.00923	0.06	-0.05	0.17	0.26
HLA-DRB1	1101	0.13	-0.01	0.7	0.84	0.77	0	-0.07	0.07	0.984
HLA-DRB1	1102	0.05	-0.03	0.51	0.7	0.607	-0.02	-0.12	0.08	0.692
HLA-DRB1	1201	0.04	-0.13	-0.09	0.12	0.0176	-0.03	-0.13	0.08	0.617
HLA-DRB1	1301	0.05	0.11	-0.07	0.14	0.0351	0.08	-0.02	0.18	0.124
HLA-DRB1	1302	0.09	0.01	0.75	0.89	0.82	-0.02	-0.09	0.05	0.592
HLA-DRB1	1303	0.03	-0.08	0.05	0.3	0.177	-0.13	-0.26	-0.01	0.0305
HLA-DRB1	1401	0.02	-0.04	0.46	0.84	0.65	0.09	-0.1	0.28	0.36
HLA-DRB1	1501	0.01	0.15	-0.01	0.47	0.23	0.07	-0.17	0.3	0.587
HLA-DRB1	1503	0.13	0.05	0.09	0.22	0.152	0	-0.06	0.07	0.892
HLA-DRB3	0101	0.13	-0.04	0.12	0.25	0.183	-0.01	-0.08	0.05	0.704
HLA-DRB3	0202	0.3	-0.01	0.7	0.79	0.749	0.01	-0.04	0.06	0.686
HLA-DRB3	0301	0.14	0.02	0.57	0.69	0.632	-0.03	-0.09	0.04	0.392
HLA-DRB3	9901	0.43	0.02	0.25	0.33	0.29	0.01	-0.03	0.06	0.5
HLA-DRB4	0101	0.06	-0.05	0.19	0.38	0.283	0	-0.1	0.1	0.993
HLA-DRB4	0103	0.04	-0.02	0.68	0.91	0.794	0.16	0.05	0.28	0.00573
HLA-DRB4	9901	0.9	0.03	0.28	0.42	0.354	-0.06	-0.13	0.01	0.0929
HLA-DRB5	0101	0.13	0.04	0.09	0.22	0.154	0	-0.06	0.06	0.954
HLA-DRB5	9901	0.86	-0.05	0.06	0.18	0.121	0	-0.06	0.06	0.978
AF= Allele Frequency
b= Effect size
L95= Lower bound 95% confidence interval
U95= Upper bound 95% confidence interval
