# Supplementary material for: Distinct genetic architectures and environmental factors associate with host response to the γ2-herpesvirus infections
Source: Nat Commun. 2020 Jul 31;11:3849. doi: 10.1038/s41467-020-17696-2 (PMC7395761; doi:10.1038/s41467-020-17696-2)
Supplement: Supplementary file 7 — Supplementary Data 4 [file 41467_2020_17696_MOESM7_ESM.xlsx]

## Sheet: Sheet1
Supplementary Data 4. Summary Association Results for EBV IgG antibody levels and Imputed Classical Four-Digit HLA Alleles
			EBNA-1				VCA
Gene	Allele	AF	b	L95	U95	P-value	b	L95	U95	P-value
HLA-A	0101	0.06	0.02	-0.07	0.11	0.712	0.05	-0.04	0.13	0.315
HLA-A	0201	0.12	0.04	-0.03	0.1	0.277	0.02	-0.05	0.08	0.632
HLA-A	0202	0.05	-0.03	-0.13	0.07	0.509	-0.03	-0.12	0.07	0.605
HLA-A	0205	0.02	0.04	-0.12	0.21	0.61	-0.08	-0.25	0.08	0.307
HLA-A	0301	0.06	0.05	-0.04	0.14	0.264	0.01	-0.08	0.1	0.824
HLA-A	2301	0.08	-0.01	-0.09	0.06	0.716	0.13	0.06	0.21	0.000564
HLA-A	2601	0.06	0.04	-0.05	0.13	0.406	0.06	-0.03	0.15	0.196
HLA-A	2902	0.05	-0.05	-0.15	0.04	0.282	-0.07	-0.16	0.02	0.144
HLA-A	3001	0.06	0.08	-0.01	0.16	0.0893	-0.06	-0.15	0.02	0.152
HLA-A	3002	0.09	0	-0.07	0.08	0.912	-0.02	-0.09	0.05	0.613
HLA-A	3201	0.02	-0.06	-0.22	0.11	0.491	-0.05	-0.21	0.11	0.537
HLA-A	3301	0.01	-0.06	-0.26	0.13	0.524	0.11	-0.09	0.3	0.281
HLA-A	3303	0.02	-0.18	-0.36	-0.01	0.0412	-0.08	-0.25	0.1	0.385
HLA-A	3402	0.03	-0.04	-0.17	0.1	0.584	0.01	-0.12	0.14	0.872
HLA-A	3601	0.04	0.03	-0.08	0.14	0.644	0	-0.11	0.11	0.958
HLA-A	6801	0.01	-0.08	-0.3	0.14	0.466	0.12	-0.1	0.33	0.292
HLA-A	6802	0.09	-0.02	-0.09	0.05	0.584	-0.01	-0.08	0.07	0.88
HLA-A	7401	0.09	-0.06	-0.14	0.01	0.0941	-0.03	-0.1	0.04	0.443
HLA-B	0702	0.05	-0.03	-0.14	0.08	0.563	0.03	-0.08	0.14	0.553
HLA-B	0801	0.02	-0.03	-0.18	0.13	0.723	-0.07	-0.22	0.09	0.388
HLA-B	1402	0.03	0	-0.12	0.12	0.98	-0.01	-0.14	0.11	0.814
HLA-B	1503	0.09	-0.02	-0.1	0.05	0.508	0.04	-0.04	0.11	0.332
HLA-B	1510	0.04	0.05	-0.05	0.16	0.307	0.05	-0.05	0.15	0.355
HLA-B	1518	0.02	0.02	-0.15	0.19	0.794	0.06	-0.1	0.23	0.454
HLA-B	1801	0.05	0.01	-0.1	0.11	0.884	-0.1	-0.21	0.01	0.0639
HLA-B	3501	0.03	0.09	-0.06	0.23	0.252	-0.01	-0.16	0.13	0.849
HLA-B	4101	0.01	-0.15	-0.37	0.06	0.152	-0.12	-0.33	0.09	0.264
HLA-B	4201	0.07	-0.04	-0.12	0.05	0.404	0.05	-0.04	0.13	0.271
HLA-B	4403	0.02	0.04	-0.13	0.2	0.665	0.14	-0.02	0.3	0.0777
HLA-B	4501	0.08	-0.02	-0.09	0.06	0.686	-0.01	-0.09	0.07	0.781
HLA-B	4901	0.04	-0.06	-0.17	0.05	0.277	0.04	-0.07	0.15	0.509
HLA-B	5101	0.01	0.12	-0.12	0.35	0.329	0.14	-0.09	0.37	0.236
HLA-B	5301	0.09	0.02	-0.06	0.09	0.609	-0.04	-0.12	0.03	0.241
HLA-B	5702	0.01	0.04	-0.15	0.22	0.709	-0.08	-0.27	0.1	0.389
HLA-B	5703	0.02	0.04	-0.11	0.18	0.63	-0.03	-0.18	0.11	0.658
HLA-B	5801	0.05	0.11	0	0.22	0.0441	-0.01	-0.12	0.1	0.871
HLA-B	5802	0.1	-0.03	-0.1	0.04	0.432	-0.01	-0.08	0.06	0.753
HLA-B	8101	0.04	0.12	0.01	0.22	0.0311	0.09	-0.01	0.2	0.0882
HLA-C	0202	0.03	-0.06	-0.22	0.09	0.427	0.06	-0.1	0.22	0.448
HLA-C	210	0.06	-0.01	-0.11	0.08	0.802	0.05	-0.05	0.14	0.34
HLA-C	0302	0.02	-0.01	-0.15	0.12	0.86	-0.12	-0.26	0.01	0.0778
HLA-C	0303	0.01	0.12	-0.12	0.37	0.326	-0.16	-0.41	0.08	0.196
HLA-C	0304	0.07	0.03	-0.06	0.11	0.53	0.03	-0.06	0.11	0.492
HLA-C	0401	0.14	0.02	-0.04	0.08	0.433	-0.01	-0.07	0.05	0.701
HLA-C	0602	0.17	-0.03	-0.09	0.02	0.263	-0.01	-0.07	0.04	0.685
HLA-C	0701	0.11	-0.01	-0.07	0.06	0.871	0.02	-0.05	0.09	0.536
HLA-C	0702	0.05	-0.02	-0.12	0.08	0.669	0.04	-0.06	0.14	0.478
HLA-C	0704	0.04	0.02	-0.09	0.13	0.757	-0.11	-0.22	0	0.0443
HLA-C	0802	0.04	0.02	-0.09	0.13	0.75	-0.06	-0.17	0.05	0.275
HLA-C	0804	0.01	-0.05	-0.23	0.14	0.625	-0.07	-0.26	0.11	0.429
HLA-C	1601	0.07	0.03	-0.05	0.12	0.428	0.05	-0.04	0.13	0.276
HLA-C	1701	0.08	-0.04	-0.12	0.03	0.259	0.03	-0.05	0.11	0.446
HLA-C	1801	0.04	0.1	-0.01	0.2	0.0661	0.08	-0.03	0.18	0.148
HLA-DPA1	0103	0.58	0	-0.04	0.04	0.929	-0.02	-0.06	0.03	0.466
HLA-DPA1	0201	0.21	0	-0.05	0.06	0.869	-0.01	-0.06	0.04	0.639
HLA-DPA1	0202	0.19	0	-0.06	0.05	0.877	0.02	-0.03	0.08	0.364
HLA-DPA1	0401	0.02	-0.02	-0.22	0.18	0.851	0.09	-0.11	0.29	0.38
HLA-DPB1	0101	0.17	0.03	-0.03	0.09	0.327	0.03	-0.03	0.09	0.329
HLA-DPB1	0201	0.29	-0.01	-0.06	0.05	0.816	0	-0.06	0.05	0.905
HLA-DPB1	0202	0.02	0.04	-0.16	0.25	0.697	0.04	-0.16	0.25	0.673
HLA-DPB1	0301	0.07	-0.1	-0.21	0.01	0.0638	-0.03	-0.14	0.07	0.563
HLA-DPB1	0401	0.14	-0.01	-0.09	0.07	0.825	0	-0.08	0.08	0.956
HLA-DPB1	0402	0.04	0.07	-0.08	0.22	0.366	-0.04	-0.19	0.11	0.594
HLA-DPB1	0501	0.04	0.02	-0.18	0.22	0.838	0.12	-0.08	0.32	0.254
HLA-DPB1	0502	0.03	0.04	-0.12	0.2	0.621	-0.06	-0.22	0.1	0.466
HLA-DPB1	1101	0.02	0.08	-0.1	0.26	0.371	0.11	-0.06	0.29	0.215
HLA-DPB1	1301	0.03	-0.02	-0.17	0.13	0.812	-0.03	-0.18	0.11	0.65
HLA-DPB1	1501	0.02	0.03	-0.18	0.23	0.813	0.03	-0.17	0.24	0.756
HLA-DPB1	1601	0.03	0.01	-0.19	0.21	0.903	0.06	-0.14	0.26	0.536
HLA-DPB1	1701	0.08	-0.02	-0.11	0.07	0.654	-0.01	-0.1	0.08	0.775
HLA-DPB1	2601	0.01	0.1	-0.16	0.36	0.458	-0.22	-0.47	0.04	0.0997
HLA-DQA1	0101	0.16	-0.04	-0.1	0.02	0.181	0	-0.06	0.06	0.999
HLA-DQA1	0102	0.35	0	-0.04	0.05	0.827	-0.03	-0.07	0.02	0.235
HLA-DQA1	0103	0.04	0.06	-0.07	0.18	0.378	0.01	-0.12	0.13	0.933
HLA-DQA1	0201	0.08	0.01	-0.07	0.09	0.778	0.04	-0.04	0.12	0.306
HLA-DQA1	0301	0.04	0.14	0.02	0.26	0.0211	0.03	-0.08	0.15	0.575
HLA-DQA1	0401	0.12	-0.01	-0.07	0.06	0.849	0.04	-0.03	0.11	0.238
HLA-DQA1	0501	0.17	-0.01	-0.07	0.05	0.648	-0.02	-0.08	0.04	0.595
HLA-DQA1	0505	0.02	-0.14	-0.36	0.07	0.193	-0.24	-0.45	-0.02	0.0305
HLA-DQA1	0601	0.01	0.05	-0.17	0.26	0.679	0.07	-0.15	0.29	0.531
HLA-DQB1	0201	0.1	-0.05	-0.13	0.02	0.17	0.03	-0.04	0.11	0.382
HLA-DQB1	0202	0.05	0.03	-0.09	0.16	0.609	0.04	-0.09	0.16	0.559
HLA-DQB1	0301	0.14	0.01	-0.06	0.07	0.844	-0.05	-0.11	0.02	0.161
HLA-DQB1	0302	0.02	0.2	0.03	0.38	0.0245	0.09	-0.09	0.26	0.334
HLA-DQB1	0319	0.05	0	-0.11	0.11	0.964	0.05	-0.06	0.15	0.403
HLA-DQB1	0402	0.08	-0.02	-0.1	0.06	0.596	0.04	-0.04	0.12	0.297
HLA-DQB1	0501	0.2	-0.03	-0.09	0.02	0.217	0.02	-0.04	0.07	0.533
HLA-DQB1	0602	0.22	0.01	-0.04	0.06	0.721	-0.03	-0.08	0.02	0.211
HLA-DQB1	0603	0.02	0.11	-0.08	0.3	0.257	0.02	-0.17	0.21	0.863
HLA-DQB1	0604	0.07	0.05	-0.04	0.14	0.251	0	-0.09	0.09	0.95
HLA-DQB1	0609	0.04	-0.11	-0.22	0	0.0567	-0.08	-0.19	0.03	0.142
HLA-DRB1	0101	0.02	-0.15	-0.32	0.01	0.0694	-0.11	-0.27	0.06	0.199
HLA-DRB1	0102	0.06	-0.07	-0.16	0.02	0.107	-0.03	-0.12	0.05	0.421
HLA-DRB1	0301	0.06	-0.08	-0.17	0.02	0.101	0.01	-0.09	0.1	0.856
HLA-DRB1	0302	0.07	-0.01	-0.09	0.07	0.85	0.05	-0.03	0.13	0.263
HLA-DRB1	0701	0.07	0.01	-0.08	0.09	0.868	0.04	-0.04	0.13	0.313
HLA-DRB1	0804	0.05	-0.03	-0.13	0.08	0.628	-0.02	-0.12	0.09	0.755
HLA-DRB1	0901	0.02	0.12	-0.07	0.3	0.205	-0.04	-0.22	0.15	0.695
HLA-DRB1	1001	0.04	-0.03	-0.14	0.08	0.635	0.06	-0.04	0.17	0.252
HLA-DRB1	1101	0.13	0.04	-0.03	0.1	0.259	-0.01	-0.08	0.05	0.658
HLA-DRB1	1102	0.05	0.04	-0.06	0.13	0.475	-0.04	-0.14	0.06	0.436
HLA-DRB1	1201	0.04	-0.05	-0.15	0.06	0.363	-0.01	-0.12	0.09	0.836
HLA-DRB1	1301	0.05	0.06	-0.04	0.16	0.238	0.08	-0.02	0.18	0.115
HLA-DRB1	1302	0.09	-0.02	-0.09	0.06	0.662	-0.02	-0.09	0.06	0.679
HLA-DRB1	1303	0.03	-0.02	-0.14	0.1	0.712	-0.06	-0.18	0.07	0.372
HLA-DRB1	1401	0.02	0.29	0.1	0.48	0.00252	0.03	-0.16	0.22	0.786
HLA-DRB1	1501	0.01	0.42	0.19	0.66	0.000475	0.35	0.11	0.58	0.00407
HLA-DRB1	1503	0.13	-0.01	-0.07	0.05	0.783	-0.04	-0.1	0.02	0.197
HLA-DRB3	0101	0.13	-0.03	-0.09	0.04	0.431	0	-0.06	0.07	0.961
HLA-DRB3	0202	0.3	0.02	-0.03	0.07	0.381	-0.01	-0.06	0.04	0.67
HLA-DRB3	0301	0.14	-0.01	-0.08	0.05	0.675	0	-0.06	0.06	0.937
HLA-DRB3	9901	0.43	0	-0.04	0.04	0.949	0.01	-0.03	0.05	0.678
HLA-DRB4	0101	0.06	0.04	-0.06	0.13	0.444	0.06	-0.04	0.15	0.248
HLA-DRB4	0103	0.04	0.1	-0.02	0.21	0.103	0.04	-0.07	0.16	0.455
HLA-DRB4	9901	0.9	-0.05	-0.12	0.02	0.124	-0.05	-0.11	0.02	0.2
HLA-DRB5	0101	0.13	0.02	-0.04	0.09	0.449	-0.02	-0.08	0.05	0.609
HLA-DRB5	9901	0.86	-0.02	-0.09	0.04	0.424	0.02	-0.04	0.08	0.558
AF= Allele Frequency
b= Effect size
L95= Lower bound 95% confidence interval
U95= Upper bound 95% confidence interval
