# Supplementary material for: Distinct genetic architectures and environmental factors associate with host response to the γ2-herpesvirus infections
Source: Nat Commun. 2020 Jul 31;11:3849. doi: 10.1038/s41467-020-17696-2 (PMC7395761; doi:10.1038/s41467-020-17696-2)
Supplement: Supplementary file 8 — Supplementary Data 5 [file 41467_2020_17696_MOESM8_ESM.xlsx]

## Sheet: Sheet1
Supplementary Data 5. Pairwise Linkage Disequilibrium (r2 Values) between HLA--DRB1:15*01 and Imputed Classical HLA- Alleles
Gene	Allele	r2
HLA-A	0101	0.000254159
HLA-A	0201	0.000385206
HLA-A	0202	0.0001956
HLA-A	0205	0.000184907
HLA-A	0301	3.32998e-07
HLA-A	2301	0.000127192
HLA-A	2601	0.000240672
HLA-A	2902	9.43196e-05
HLA-A	3001	6.9903e-05
HLA-A	3002	0.000369348
HLA-A	3201	3.78939e-05
HLA-A	3301	0.000221459
HLA-A	3303	0.00025681
HLA-A	3402	0.000129772
HLA-A	3601	0.00016872
HLA-A	6801	3.64528e-06
HLA-A	6802	0.000173857
HLA-A	7401	5.65212e-06
HLA-B	0702	3.66594e-07
HLA-B	0801	6.43411e-05
HLA-B	1402	1.33522e-05
HLA-B	1503	0.000383354
HLA-B	1510	0.000495186
HLA-B	1518	2.98867e-06
HLA-B	1801	0.000225494
HLA-B	3501	7.31528e-06
HLA-B	4101	0.000181842
HLA-B	4201	0.000577603
HLA-B	4403	0.00454673
HLA-B	4501	0.000140889
HLA-B	4901	1.78054e-06
HLA-B	5101	1.15571e-06
HLA-B	5301	0.000188687
HLA-B	5702	4.92663e-05
HLA-B	5703	3.35612e-06
HLA-B	5801	0.000107169
HLA-B	5802	4.90819e-05
HLA-B	8101	3.55717e-05
HLA-C	0202	4.33983e-05
HLA-C	210	1.44707e-05
HLA-C	0302	0.00114434
HLA-C	0303	1.60222e-06
HLA-C	0304	0.000683159
HLA-C	0401	0.000633661
HLA-C	0602	0.000100325
HLA-C	0701	5.77304e-05
HLA-C	0702	5.78718e-05
HLA-C	0704	0.000357941
HLA-C	0802	2.34665e-06
HLA-C	0804	2.30864e-05
HLA-C	1601	4.55899e-05
HLA-C	1701	0.000719959
HLA-C	1801	0.00260938
HLA-DPA1	0103	0.000502599
HLA-DPA1	0201	1.34638e-07
HLA-DPA1	0202	0.0010367
HLA-DPA1	0401	3.92503e-05
HLA-DPB1	0101	0.000321433
HLA-DPB1	0201	0.000244724
HLA-DPB1	0202	8.64773e-05
HLA-DPB1	0301	1.65609e-05
HLA-DPB1	0401	0.000262801
HLA-DPB1	0402	8.01688e-05
HLA-DPB1	0501	9.98634e-06
HLA-DPB1	0502	2.93351e-06
HLA-DPB1	1101	0.000443237
HLA-DPB1	1301	0.00248687
HLA-DPB1	1501	0.00112431
HLA-DPB1	1601	1.07294e-05
HLA-DPB1	1701	0.000192763
HLA-DPB1	2601	1.22969e-06
HLA-DQA1	0101	0.00167252
HLA-DQA1	0102	0.0117594
HLA-DQA1	0103	1.6815e-05
HLA-DQA1	0201	1.39035e-06
HLA-DQA1	0301	0.00041276
HLA-DQA1	0401	0.000784709
HLA-DQA1	0501	0.00166925
HLA-DQA1	0505	1.57416e-05
HLA-DQA1	0601	0.000122315
HLA-DQB1	0201	7.13897e-05
HLA-DQB1	0202	6.51015e-06
HLA-DQB1	0301	0.0007117
HLA-DQB1	0302	0.00024755
HLA-DQB1	0319	0.000174858
HLA-DQB1	0402	0.000660374
HLA-DQB1	0501	0.00210861
HLA-DQB1	0602	0.00753131
HLA-DQB1	0603	6.62076e-07
HLA-DQB1	0604	0.000117892
HLA-DQB1	0609	0.000285711
HLA-DRB1	0101	0.000255228
HLA-DRB1	0102	0.00121425
HLA-DRB1	0301	0.000416559
HLA-DRB1	0302	0.00055478
HLA-DRB1	0701	3.90588e-06
HLA-DRB1	0804	0.000521651
HLA-DRB1	0901	0.000194071
HLA-DRB1	1001	0.000145489
HLA-DRB1	1101	0.000980294
HLA-DRB1	1102	0.000377514
HLA-DRB1	1201	9.98711e-05
HLA-DRB1	1301	9.91795e-05
HLA-DRB1	1302	0.000135037
HLA-DRB1	1303	0.000271864
HLA-DRB1	1401	5.0281e-07
HLA-DRB1	1501	1
HLA-DRB1	1503	0.000395073
HLA-DRB3	0101	0.0012368
HLA-DRB3	0202	0.00161035
HLA-DRB3	0301	0.000271383
HLA-DRB3	9901	0.00264451
HLA-DRB4	0101	0.000398636
HLA-DRB4	0103	2.98831e-05
HLA-DRB4	9901	0.000172821
HLA-DRB5	0101	0.0131001
HLA-DRB5	9901	0.0137341
